# Supplementary material for: A Whole-Brain Model of the Aging Brain During Slow Wave Sleep
Source: eNeuro. 2024 Nov 5;11(11):ENEURO.0180-24.2024. doi: 10.1523/ENEURO.0180-24.2024 (PMC11540593; doi:10.1523/ENEURO.0180-24.2024)
Supplement: Extended Data — Python code implementing the simulation and analysis Download Extended Data, ZIP file. [file eneuro-11-ENEURO.0180-24.2024-s005.zip]

Archive with 34 entries (21 files):
- vab_sleep_code/data/
- vab_sleep_code/data/external/
- vab_sleep_code/data/external/connectomes/
- vab_sleep_code/data/external/connectomes/Schaefer2018_100Parcels_17Networks_order_FSLMNI152_1mm.Centroid_RAS.csv
- vab_sleep_code/data/external/connectomes/Schaefer2018_100Parcels_7Networks_order_FSLMNI152_1mm.Centroid_RAS.csv
- vab_sleep_code/data/external/connectomes/young_lengths.npy
- vab_sleep_code/data/external/connectomes/young_weights.npy
- vab_sleep_code/data/interim/
- vab_sleep_code/data/interim/T30000/
- vab_sleep_code/data/interim/T30000_results/
- vab_sleep_code/experiments/
- vab_sleep_code/experiments/2023-09-paris/
- vab_sleep_code/experiments/2023-09-paris/goldman2020.toml
- vab_sleep_code/experiments/2023-09-paris/run_sim.py
- vab_sleep_code/notebooks/
- vab_sleep_code/notebooks/eeg/
- vab_sleep_code/notebooks/eeg/compute_eeg.ipynb
- vab_sleep_code/notebooks/eeg/eeg_stats.ipynb
- vab_sleep_code/notebooks/source_level/
- vab_sleep_code/notebooks/source_level/plot_results.ipynb
- vab_sleep_code/notebooks/source_level/slopes_vs_th_vs_tth.ipynb
- vab_sleep_code/README.md
- vab_sleep_code/setup.py
- vab_sleep_code/src/
- vab_sleep_code/src/__init__.py
- vab_sleep_code/src/analysis_tools.py
- vab_sleep_code/src/data.py
- vab_sleep_code/src/datasets.py
- vab_sleep_code/src/eeg.py
- vab_sleep_code/src/model_configs/
- vab_sleep_code/src/model_configs/goldman2020.toml
- vab_sleep_code/src/sw_characteristics.py
- vab_sleep_code/src/utils.py
- vab_sleep_code/TODO
