# Supplementary material for: A Whole-Brain Model of the Aging Brain During Slow Wave Sleep
Source: eNeuro. 2024 Nov 5;11(11):ENEURO.0180-24.2024. doi: 10.1523/ENEURO.0180-24.2024 (PMC11540593; doi:10.1523/ENEURO.0180-24.2024)
Supplement: Extended Data — Python code implementing the simulation and analysis Download Extended Data, ZIP file. [file eneuro-11-ENEURO.0180-24.2024-s005.zip › vab_sleep_code/data/external/connectomes/Schaefer2018_100Parcels_17Networks_order_FSLMNI152_1mm.Centroid_RAS.csv]

ROI Label	ROI Name	R	A	S
1	17Networks_LH_VisCent_ExStr_1	-26	-77	-14
2	17Networks_LH_VisCent_ExStr_2	-27	-95	-4
3	17Networks_LH_VisCent_Striate_1	-5	-92	-2
4	17Networks_LH_VisCent_ExStr_3	-25	-88	20
5	17Networks_LH_VisPeri_ExStrInf_1	-17	-60	-7
6	17Networks_LH_VisPeri_StriCal_1	-12	-67	7
7	17Networks_LH_VisPeri_ExStrSup_1	-6	-82	26
8	17Networks_LH_SomMotA_1	-39	-23	59
9	17Networks_LH_SomMotA_2	-6	-29	70
10	17Networks_LH_SomMotB_Aud_1	-53	-23	8
11	17Networks_LH_SomMotB_S2_1	-37	-21	16
12	17Networks_LH_SomMotB_S2_2	-54	-12	13
13	17Networks_LH_SomMotB_Cent_1	-55	-8	34
14	17Networks_LH_DorsAttnA_TempOcc_1	-47	-58	-13
15	17Networks_LH_DorsAttnA_ParOcc_1	-47	-71	11
16	17Networks_LH_DorsAttnA_SPL_1	-24	-68	49
17	17Networks_LH_DorsAttnB_PostC_1	-57	-25	39
18	17Networks_LH_DorsAttnB_PostC_2	-42	-34	48
19	17Networks_LH_DorsAttnB_PostC_3	-22	-51	66
20	17Networks_LH_DorsAttnB_FEF_1	-26	-3	59
21	17Networks_LH_SalVentAttnA_ParOper_1	-59	-38	29
22	17Networks_LH_SalVentAttnA_Ins_1	-41	-1	-7
23	17Networks_LH_SalVentAttnA_Ins_2	-38	12	6
24	17Networks_LH_SalVentAttnA_ParMed_1	-11	-34	45
25	17Networks_LH_SalVentAttnA_FrMed_1	-6	4	62
26	17Networks_LH_SalVentAttnB_PFCl_1	-30	44	30
27	17Networks_LH_SalVentAttnB_PFCmp_1	-5	20	34
28	17Networks_LH_LimbicB_OFC_1	-14	32	-20
29	17Networks_LH_LimbicA_TempPole_1	-32	2	-37
30	17Networks_LH_LimbicA_TempPole_2	-57	-33	-21
31	17Networks_LH_ContA_IPS_1	-37	-53	46
32	17Networks_LH_ContA_PFCl_1	-43	33	21
33	17Networks_LH_ContA_PFCl_2	-48	6	28
34	17Networks_LH_ContB_PFClv_1	-24	61	-1
35	17Networks_LH_ContC_pCun_1	-9	-73	38
36	17Networks_LH_ContC_pCun_2	-6	-60	56
37	17Networks_LH_ContC_Cingp_1	-4	-26	33
38	17Networks_LH_DefaultA_PFCd_1	-25	20	51
39	17Networks_LH_DefaultA_pCunPCC_1	-6	-53	33
40	17Networks_LH_DefaultA_PFCm_1	-6	47	0
41	17Networks_LH_DefaultB_Temp_1	-55	-4	-20
42	17Networks_LH_DefaultB_Temp_2	-58	-32	-1
43	17Networks_LH_DefaultB_IPL_1	-48	-63	35
44	17Networks_LH_DefaultB_PFCd_1	-9	48	41
45	17Networks_LH_DefaultB_PFCl_1	-41	14	48
46	17Networks_LH_DefaultB_PFCv_1	-35	21	-11
47	17Networks_LH_DefaultB_PFCv_2	-47	33	-3
48	17Networks_LH_DefaultC_Rsp_1	-11	-56	13
49	17Networks_LH_DefaultC_PHC_1	-26	-34	-17
50	17Networks_LH_TempPar_1	-57	-50	12
51	17Networks_RH_VisCent_ExStr_1	27	-66	-12
52	17Networks_RH_VisCent_ExStr_2	22	-96	-5
53	17Networks_RH_VisCent_ExStr_3	36	-82	16
54	17Networks_RH_VisPeri_StriCal_1	8	-76	5
55	17Networks_RH_VisPeri_ExStrInf_1	17	-57	5
56	17Networks_RH_VisPeri_ExStrSup_1	13	-86	29
57	17Networks_RH_SomMotA_1	47	-11	48
58	17Networks_RH_SomMotA_2	41	-22	60
59	17Networks_RH_SomMotA_3	30	-37	64
60	17Networks_RH_SomMotA_4	6	-26	70
61	17Networks_RH_SomMotB_Aud_1	53	-16	7
62	17Networks_RH_SomMotB_S2_1	40	-15	15
63	17Networks_RH_SomMotB_S2_2	57	-4	11
64	17Networks_RH_SomMotB_Cent_1	58	-5	31
65	17Networks_RH_DorsAttnA_TempOcc_1	49	-60	-11
66	17Networks_RH_DorsAttnA_ParOcc_1	50	-62	16
67	17Networks_RH_DorsAttnA_SPL_1	27	-67	51
68	17Networks_RH_DorsAttnB_PostC_1	50	-24	42
69	17Networks_RH_DorsAttnB_PostC_2	14	-52	66
70	17Networks_RH_DorsAttnB_FEF_1	28	-3	59
71	17Networks_RH_SalVentAttnA_ParOper_1	61	-26	27
72	17Networks_RH_SalVentAttnA_Ins_1	40	8	1
73	17Networks_RH_SalVentAttnA_ParMed_1	11	-31	45
74	17Networks_RH_SalVentAttnA_FrMed_1	7	6	52
75	17Networks_RH_SalVentAttnB_IPL_1	57	-39	44
76	17Networks_RH_SalVentAttnB_PFCl_1	32	46	29
77	17Networks_RH_SalVentAttnB_PFCmp_1	6	28	30
78	17Networks_RH_LimbicB_OFC_1	12	35	-20
79	17Networks_RH_LimbicA_TempPole_1	38	1	-38
80	17Networks_RH_ContA_IPS_1	38	-45	49
81	17Networks_RH_ContA_PFCl_1	45	39	15
82	17Networks_RH_ContA_PFCl_2	49	10	27
83	17Networks_RH_ContB_Temp_1	62	-23	-19
84	17Networks_RH_ContB_IPL_1	45	-63	46
85	17Networks_RH_ContB_PFCld_1	43	16	45
86	17Networks_RH_ContB_PFClv_1	30	58	-3
87	17Networks_RH_ContC_Cingp_1	5	-27	33
88	17Networks_RH_ContC_pCun_1	9	-66	43
89	17Networks_RH_DefaultA_IPL_1	55	-51	31
90	17Networks_RH_DefaultA_PFCd_1	26	24	50
91	17Networks_RH_DefaultA_pCunPCC_1	7	-52	31
92	17Networks_RH_DefaultA_PFCm_1	7	48	1
93	17Networks_RH_DefaultB_PFCd_1	11	50	39
94	17Networks_RH_DefaultB_PFCv_1	35	26	-15
95	17Networks_RH_DefaultB_PFCv_2	51	28	0
96	17Networks_RH_DefaultC_Rsp_1	12	-54	14
97	17Networks_RH_DefaultC_PHC_1	32	-31	-22
98	17Networks_RH_TempPar_1	51	7	-18
99	17Networks_RH_TempPar_2	57	-26	-2
100	17Networks_RH_TempPar_3	58	-42	13
