# Supplementary material for: A Whole-Brain Model of the Aging Brain During Slow Wave Sleep
Source: eNeuro. 2024 Nov 5;11(11):ENEURO.0180-24.2024. doi: 10.1523/ENEURO.0180-24.2024 (PMC11540593; doi:10.1523/ENEURO.0180-24.2024)
Supplement: Extended Data — Python code implementing the simulation and analysis Download Extended Data, ZIP file. [file eneuro-11-ENEURO.0180-24.2024-s005.zip › vab_sleep_code/data/external/connectomes/Schaefer2018_100Parcels_7Networks_order_FSLMNI152_1mm.Centroid_RAS.csv]

ROI Label	ROI Name	R	A	S
1	7Networks_LH_Vis_1	-26	-34	-17
2	7Networks_LH_Vis_2	-26	-77	-14
3	7Networks_LH_Vis_3	-17	-60	-7
4	7Networks_LH_Vis_4	-27	-95	-4
5	7Networks_LH_Vis_5	-5	-92	-2
6	7Networks_LH_Vis_6	-12	-67	7
7	7Networks_LH_Vis_7	-47	-71	11
8	7Networks_LH_Vis_8	-25	-88	20
9	7Networks_LH_Vis_9	-6	-82	26
10	7Networks_LH_SomMot_1	-53	-23	8
11	7Networks_LH_SomMot_2	-37	-21	16
12	7Networks_LH_SomMot_3	-54	-12	13
13	7Networks_LH_SomMot_4	-55	-8	34
14	7Networks_LH_SomMot_5	-39	-23	59
15	7Networks_LH_SomMot_6	-6	-29	70
16	7Networks_LH_DorsAttn_Post_1	-47	-58	-13
17	7Networks_LH_DorsAttn_Post_2	-57	-25	39
18	7Networks_LH_DorsAttn_Post_3	-24	-68	49
19	7Networks_LH_DorsAttn_Post_4	-42	-34	48
20	7Networks_LH_DorsAttn_Post_5	-6	-60	56
21	7Networks_LH_DorsAttn_Post_6	-22	-51	66
22	7Networks_LH_DorsAttn_PrCv_1	-48	6	28
23	7Networks_LH_DorsAttn_FEF_1	-26	-3	59
24	7Networks_LH_SalVentAttn_ParOper_1	-59	-38	29
25	7Networks_LH_SalVentAttn_FrOperIns_1	-41	-1	-7
26	7Networks_LH_SalVentAttn_FrOperIns_2	-38	12	6
27	7Networks_LH_SalVentAttn_PFCl_1	-30	44	30
28	7Networks_LH_SalVentAttn_Med_1	-5	20	34
29	7Networks_LH_SalVentAttn_Med_2	-11	-34	45
30	7Networks_LH_SalVentAttn_Med_3	-6	4	62
31	7Networks_LH_Limbic_OFC_1	-14	32	-20
32	7Networks_LH_Limbic_TempPole_1	-32	2	-37
33	7Networks_LH_Limbic_TempPole_2	-57	-33	-21
34	7Networks_LH_Cont_Par_1	-37	-53	46
35	7Networks_LH_Cont_PFCl_1	-43	33	21
36	7Networks_LH_Cont_pCun_1	-9	-73	38
37	7Networks_LH_Cont_Cing_1	-4	-26	33
38	7Networks_LH_Default_Temp_1	-55	-4	-20
39	7Networks_LH_Default_Temp_2	-58	-32	-1
40	7Networks_LH_Default_Par_1	-57	-50	12
41	7Networks_LH_Default_Par_2	-48	-63	35
42	7Networks_LH_Default_PFC_1	-35	21	-11
43	7Networks_LH_Default_PFC_2	-47	33	-3
44	7Networks_LH_Default_PFC_3	-6	47	0
45	7Networks_LH_Default_PFC_4	-24	61	-1
46	7Networks_LH_Default_PFC_5	-9	48	41
47	7Networks_LH_Default_PFC_6	-41	14	48
48	7Networks_LH_Default_PFC_7	-25	20	51
49	7Networks_LH_Default_pCunPCC_1	-11	-56	13
50	7Networks_LH_Default_pCunPCC_2	-6	-53	33
51	7Networks_RH_Vis_1	32	-31	-22
52	7Networks_RH_Vis_2	27	-66	-12
53	7Networks_RH_Vis_3	49	-60	-11
54	7Networks_RH_Vis_4	22	-96	-5
55	7Networks_RH_Vis_5	8	-76	5
56	7Networks_RH_Vis_6	17	-57	5
57	7Networks_RH_Vis_7	36	-82	16
58	7Networks_RH_Vis_8	13	-86	29
59	7Networks_RH_SomMot_1	53	-16	7
60	7Networks_RH_SomMot_2	40	-15	15
61	7Networks_RH_SomMot_3	57	-4	11
62	7Networks_RH_SomMot_4	58	-5	31
63	7Networks_RH_SomMot_5	47	-11	48
64	7Networks_RH_SomMot_6	41	-22	60
65	7Networks_RH_SomMot_7	30	-37	64
66	7Networks_RH_SomMot_8	6	-26	70
67	7Networks_RH_DorsAttn_Post_1	50	-62	16
68	7Networks_RH_DorsAttn_Post_2	50	-24	42
69	7Networks_RH_DorsAttn_Post_3	38	-45	49
70	7Networks_RH_DorsAttn_Post_4	27	-67	51
71	7Networks_RH_DorsAttn_Post_5	14	-52	66
72	7Networks_RH_DorsAttn_PrCv_1	49	10	27
73	7Networks_RH_DorsAttn_FEF_1	28	-3	59
74	7Networks_RH_SalVentAttn_TempOccPar_1	58	-42	13
75	7Networks_RH_SalVentAttn_TempOccPar_2	61	-26	27
76	7Networks_RH_SalVentAttn_FrOperIns_1	40	8	1
77	7Networks_RH_SalVentAttn_Med_1	11	-31	45
78	7Networks_RH_SalVentAttn_Med_2	7	6	52
79	7Networks_RH_Limbic_OFC_1	12	35	-20
80	7Networks_RH_Limbic_TempPole_1	38	1	-38
81	7Networks_RH_Cont_Par_1	57	-39	44
82	7Networks_RH_Cont_Par_2	45	-63	46
83	7Networks_RH_Cont_PFCl_1	30	58	-3
84	7Networks_RH_Cont_PFCl_2	45	39	15
85	7Networks_RH_Cont_PFCl_3	32	46	29
86	7Networks_RH_Cont_PFCl_4	43	16	45
87	7Networks_RH_Cont_Cing_1	5	-27	33
88	7Networks_RH_Cont_PFCmp_1	6	28	30
89	7Networks_RH_Cont_pCun_1	9	-66	43
90	7Networks_RH_Default_Par_1	55	-51	31
91	7Networks_RH_Default_Temp_1	62	-23	-19
92	7Networks_RH_Default_Temp_2	51	7	-18
93	7Networks_RH_Default_Temp_3	57	-26	-2
94	7Networks_RH_Default_PFCv_1	35	26	-15
95	7Networks_RH_Default_PFCv_2	51	28	0
96	7Networks_RH_Default_PFCdPFCm_1	7	48	1
97	7Networks_RH_Default_PFCdPFCm_2	11	50	39
98	7Networks_RH_Default_PFCdPFCm_3	26	24	50
99	7Networks_RH_Default_pCunPCC_1	12	-54	14
100	7Networks_RH_Default_pCunPCC_2	7	-52	31
