# Supplementary material for: A Whole-Brain Model of the Aging Brain During Slow Wave Sleep
Source: eNeuro. 2024 Nov 5;11(11):ENEURO.0180-24.2024. doi: 10.1523/ENEURO.0180-24.2024 (PMC11540593; doi:10.1523/ENEURO.0180-24.2024)
Supplement: Extended Data — Python code implementing the simulation and analysis Download Extended Data, ZIP file. [file eneuro-11-ENEURO.0180-24.2024-s005.zip › vab_sleep_code/experiments/2023-09-paris/goldman2020.toml]

[parameters]
# all these shall become numpy arrays when loaded
C_m = 200.0
E_L_e = -63.0
E_L_i = -65.0
E_e = 0.0
E_i = -80.0
K_ext_e = 400
K_ext_i = 0
N_tot = 10000
P_e = [ -0.0498, 0.00506, -0.025, 0.0014, -0.00041, 0.0105, -0.036, 0.0074, 0.0012, -0.0407, ]
P_i = [ -0.0514, 0.004, -0.0083, 0.0002, -0.0005, 0.0014, -0.0146, 0.0045, 0.0028, -0.0153, ]
Q_e = 1.5
Q_i = 5.0
T = 40.0
a_e = 0.0
a_i = 0.0
b_e = 0.0
b_i = 0.0
external_input_ex_ex = 0.315e-3
external_input_ex_in = 0.000
external_input_in_ex = 0.315e-3
external_input_in_in = 0.000
g = 0.2
g_L = 10.0
p_connect_e = 0.05
p_connect_i = 0.05
tau_OU = 5.0
tau_e = 5.0
tau_i = 5.0
tau_w_e = 500.0
tau_w_i = 1.0
weight_noise = 1e-4

[attributes]
# these are approached on a case-by-case basis
stvar = [7] 
variables_of_interest=['E', 'I', 'C_ee', 'C_ei', 'C_ii', 'W_e', 'W_i', 'ou_drift']
state_variable_range.E = [0.000, 0.000]
state_variable_range.I = [0.00, 0.00]
state_variable_range.C_ee = [0.0, 0.0]
state_variable_range.C_ei = [0.0, 0.0]
state_variable_range.C_ii = [0.0, 0.0]
state_variable_range.W_e = [100.0, 100.0] 
state_variable_range.W_i = [0.0, 0.0]
state_variable_range.ou_drift = [0.0, 0.0]
