# Supplementary material for: A Whole-Brain Model of the Aging Brain During Slow Wave Sleep
Source: eNeuro. 2024 Nov 5;11(11):ENEURO.0180-24.2024. doi: 10.1523/ENEURO.0180-24.2024 (PMC11540593; doi:10.1523/ENEURO.0180-24.2024)
Supplement: Extended Data — Python code implementing the simulation and analysis Download Extended Data, ZIP file. [file eneuro-11-ENEURO.0180-24.2024-s005.zip › vab_sleep_code/experiments/2023-09-paris/run_sim.py]

from tvb.simulator.lab import *
from src.utils import load_tvb_model_toml
from src.data import path
import sys
import numpy as np
import pandas as pd


DATA_DIR = path('external/connectomes')
OUT_DATA_DIR = path('interim/T10000')
N = 50 # half of nodes

def apply_sc_mask(weights, scale_mask_weight):
    mask = np.ones(weights.shape)
    mask[N:, :N] = mask[N:, :N] * scale_mask_weight
    mask[:N, N:] = mask[:N, N:] * scale_mask_weight
    weights_masked = weights * mask
    return weights_masked

def load_connectivity(weights_npy_name: str, lengths_npy_name: str, centroids_csv_name: str):

    # Get the structural connectivity weights and tract_lengths
    weights_young = np.load(f"{DATA_DIR}/{weights_npy_name}")
    lengths_young = np.load(f"{DATA_DIR}/{lengths_npy_name}")
    df_schaefer = pd.read_csv(f"{DATA_DIR}/{centroids_csv_name}")
    roi_labels = df_schaefer["ROI Label"].to_numpy()
    roi_center_xyz = df_schaefer.iloc[:, -3:].to_numpy()

    # Set the connectivity
    conn = connectivity.Connectivity()
    conn.weights = weights_young                                      
    conn.tract_lengths = lengths_young
    conn.weights = conn.weights/(np.sum(conn.weights,axis=0)+1e-12)
    # Set the diagonal to 0
    np.fill_diagonal(conn.weights, 0)
    conn.region_labels = roi_labels
    conn.centres = roi_center_xyz
    conn.speed = np.r_[4.0]
    conn.configure()

    return conn

def simulate(a: float, be: float, si: float, scale_mask_weight: float, seed: int, sim_len: int, weights_npy_name: str, lengths_npy_name: str, centroids_csv_name: str):

    conn = load_connectivity(weights_npy_name, lengths_npy_name, centroids_csv_name)
    conn.weights = apply_sc_mask(conn.weights, scale_mask_weight)
    adex = load_tvb_model_toml(
        models.ZerlautAdaptationSecondOrder,'goldman2020.toml' )
    sim = simulator.Simulator(
        model=adex,
        connectivity=conn,
        conduction_speed=conn.speed.item(), 
        coupling=coupling.Linear(a=np.r_[a]),
        integrator=integrators.HeunStochastic(
            noise=noise.Additive(nsig=np.r_[0.0, 0.0, 0.0, 0.0, 0.0, 0.0, 0.0, 1.0], noise_seed=seed),
            dt = 0.1,
        ),
        monitors=[monitors.TemporalAverage(period=1.0)],
    ).configure()
    
    sim.model.b_e = np.r_[be]
    sim.model.S_i = np.r_[si]

    return sim.run(simulation_length=sim_len)
    

if __name__ == '__main__':
    assert len(sys.argv) == 10, f'run with 9 arguments...use:\npython3 {sys.argv[0]} coupling be si scale_mask_weight random_seed sim_len weights_name lengths_name centroids_name\nsync. regime example: python3 {sys.argv[0]} 0.45 0.0 1.2 1.0 1 10_000 young_weights.npy young_lengths.npy Schaefer2018_100Parcels_17Networks_order_FSLMNI152_1mm.Centroid_RAS.csv'
    
    a = float(sys.argv[1])
    be = float(sys.argv[2])
    si = float(sys.argv[3])
    smw = float(sys.argv[4])
    seed = int(sys.argv[5])
    sim_len = int(sys.argv[6])
    weights_npy_name = sys.argv[7]
    lengths_npy_name = sys.argv[8]
    centroids_csv_name = sys.argv[9]

    (out_t, out_d), = simulate(a, be, si, smw, seed, sim_len, weights_npy_name, lengths_npy_name, centroids_csv_name)
    
    np.savez(f'{OUT_DATA_DIR}/outs_{a}-{be}-{si}-{smw}-{seed}-{sim_len}', out_t=out_t, out_d=out_d)
    
