# Supplementary material for: A Whole-Brain Model of the Aging Brain During Slow Wave Sleep
Source: eNeuro. 2024 Nov 5;11(11):ENEURO.0180-24.2024. doi: 10.1523/ENEURO.0180-24.2024 (PMC11540593; doi:10.1523/ENEURO.0180-24.2024)
Supplement: Extended Data — Python code implementing the simulation and analysis Download Extended Data, ZIP file. [file eneuro-11-ENEURO.0180-24.2024-s005.zip › vab_sleep_code/notebooks/eeg/compute_eeg.ipynb]

# %% [code]
import numpy as np
import pandas as pd

# %% [code]
from src import data, eeg

# %% [code]
#define electrode coordinates (by visualizing it in fsleyes https://fsl.fmrib.ox.ac.uk/fsl/fslwiki/FSLeyes):
electrodes=  [[42, 63, -13], [14, 75, -13], [-17, 75, -13], [-42, 63, -13]]

# Load the roi centroids:
centroids_csv_name = data.path('external/connectomes/Schaefer2018_100Parcels_17Networks_order_FSLMNI152_1mm.Centroid_RAS.csv')
df_schaefer = pd.read_csv(centroids_csv_name)
last_3_columns = df_schaefer.iloc[:, -3:]
roi_center_xyz = last_3_columns.to_numpy()

leadfield = eeg.compute_lead_field(electrodes, roi_center_xyz)

# %% [code]
cut_out = 2000
list_weights = [1.0, 0.9, 0.8, 0.7, 0.6, 0.5, 0.4, 0.3, 0.2, 0.1, 0.0]
seeds = np.arange(1, 16)

for smw in list_weights:
    for seed in seeds: 
        out_t = np.load(data.path("interim/T30000/outs_0.45-60.0-1.2-{smw}-{seed}-30000.npz"))["out_t"]
        out_d = np.load(data.path("interim/T30000/outs_0.45-60.0-1.2-{smw}-{seed}-30000.npz"))["out_d"]

        simu = out_d[cut_out:, 1, :, 0] 
        EEG = np.dot(simu,leadfield)

        np.savez(data.path('interim/EEG_data_/EEG_{seed}_{smw}.npz'), EEG=EEG)
        print(f"processing sim-{smw}-{seed}...\n")
print("all files were processed")
