# Supplementary material for: A Whole-Brain Model of the Aging Brain During Slow Wave Sleep
Source: eNeuro. 2024 Nov 5;11(11):ENEURO.0180-24.2024. doi: 10.1523/ENEURO.0180-24.2024 (PMC11540593; doi:10.1523/ENEURO.0180-24.2024)
Supplement: Extended Data — Python code implementing the simulation and analysis Download Extended Data, ZIP file. [file eneuro-11-ENEURO.0180-24.2024-s005.zip › vab_sleep_code/notebooks/eeg/eeg_stats.ipynb]

# %% [code]
import seaborn as sns
import numpy as np
import pandas as pd
import matplotlib.pyplot as plt
from src.sw_characteristics import *
from src.analysis_tools import *
from scipy.stats import kruskal

from scipy.signal import find_peaks

%matplotlib inline

# %% [code]
# set constants
T_TRANS = 2000 # transient period
N = 4 #n. nodes

# set the mask values you want to test
mask_weights = [1.0, 0.9, 0.8, 0.7, 0.6, 0.5, 0.4, 0.3, 0.2, 0.1, 0.0] 
seeds = np.arange(1,16) # realizations of noise

# %% [code]
#amplitude with scipy.signal.find_peaks:
def normalize_data(data):
    # Z-score normalization
    normalized_data = (data - np.mean(data)) / np.std(data)
    return normalized_data

def detect_spikes(EEG, threshold):
    normalized_EEG = normalize_data(EEG)
    
    spike_amplitudes = []
    num_channels = normalized_EEG.shape[1]

    for channel_idx in range(num_channels):
        channel_data = normalized_EEG[:, channel_idx]
        peaks, _ = find_peaks(channel_data, height=threshold)
        spike_amplitudes.extend(channel_data[peaks])
    return spike_amplitudes

# %% [code]
TH = 0.5 #amplitude threshold
TTH = 50 #temporal thhreshold
results = Get_results(mask_weights, seeds, N, T_TRANS, TH, TTH, TTH, exc_bool=True, eeg=True)
mq = Get_global_slope(results, mask_weights, plot_bool=False)


#amplitude:

amplitudes_per_weight = [[] for _ in range(len(mask_weights))]

for i, weight in enumerate(mask_weights):
    for k, seed in enumerate(seeds):
        EEG = np.load(data.path(f"interim/EEG_data/EEG_{seed}_{weight}.npz"))['EEG']
        amplitudes = detect_spikes(EEG, TH)
        amplitudes_per_weight[i].append(np.mean(amplitudes))
        
        
eeg_amp_mean_ss = np.flip(np.array(amplitudes_per_weight))
eeg_amp_mean_s = np.mean(eeg_amp_mean_ss, axis = 1)
eeg_amp_std_s = np.std(eeg_amp_mean_ss, axis = 1)


label_x = 'age'
blue = np.array([0, 0.5, 1])
red = np.array([1, 0.2, 0.4])
colors = [tuple((1 - i) * blue + i * red) for i in np.linspace(0, 1, len(mask_weights))]
line_color = np.array([0.7, 0.15, 0.25])

fig, axes = plt.subplots(2, 3, figsize=(12, 8))

sns.boxplot(data=np.flip(results['freq_an'].T * 1000), palette=colors, linewidth=2, showcaps=False, flierprops={"marker": "x"}, ax=axes[0, 0])
axes[0, 0].set_ylabel('Frequency (Hz)')
axes[0, 0].set_xlabel(label_x)
#axes[0, 1].set_xticks(mask_weights)

sns.boxplot(data=np.flip(results['uptime_an'].T), palette=colors, linewidth=2, showcaps=False, flierprops={"marker": "x"}, ax=axes[0, 1])
axes[0, 1].set_ylabel('Up time (ms)')
axes[0, 1].set_xlabel(label_x)

sns.boxplot(data=np.flip(results['dwntime_an'].T), palette=colors, linewidth=2, showcaps=False, flierprops={"marker": "x"}, ax=axes[0, 2])
axes[0, 2].set_ylabel('Down time (ms)')
axes[0, 2].set_xlabel(label_x)

sns.boxplot(data=np.flip(results['cv_an'].T), palette=colors, linewidth=2, showcaps=False, flierprops={"marker": "x"}, ax=axes[1, 0])
axes[1, 0].set_ylabel('CV')
axes[1, 0].set_xlabel(label_x)

cf = np.polyfit(mask_weights, eeg_amp_mean_s, 1)
lfit = np.polyval(cf, mask_weights)
sns.boxplot(data = eeg_amp_mean_ss.T, ax = axes[1,1], palette = colors, linewidth = 2, showcaps = False, flierprops = {"marker": "x"})
axes[1, 1].set_ylabel('Amplitude')


fig.suptitle(f'TH = {TH}; TTH = {TTH}')


plt.tight_layout()


plt.show()


# %% [code]
#statistics: F-score 

amp = [] #kruskal wallis
frequency = []
up = []
down = []
cv = []
comparison = []
table_content = ""

for i in range(1, len(amplitudes_per_weight)):
    # Kruskal-Wallis for amp
    kw_statistic, kw_p_value = kruskal(amplitudes_per_weight[0], amplitudes_per_weight[i])
    amp.append(kw_statistic)
    kw_p_value_str = "{:.2e}".format(kw_p_value)
    
    # Kruskal-Wallis for frequency
    freq_statistic, freq_p_value = kruskal(results['freq_an'][0], results['freq_an'][i])
    frequency.append(freq_statistic)
    freq_p_value_str = "{:.2e}".format(freq_p_value)
    
    # Kruskal-Wallis for up
    up_statistic, up_p_value = kruskal(results['uptime_an'][0], results['uptime_an'][i])
    up.append(up_statistic)
    up_p_value_str = "{:.2e}".format(up_p_value)
    
    # Kruskal-Wallis for down
    down_statistic, down_p_value = kruskal(results['dwntime_an'][0], results['dwntime_an'][i])
    down.append(down_statistic)
    down_p_value_str = "{:.2e}".format(down_p_value)
    
    # Kruskal-Wallis for cv
    cv_statistic, cv_p_value = kruskal(results['cv_an'][0], results['cv_an'][i])
    cv.append(cv_statistic)
    cv_p_value_str = "{:.2e}".format(cv_p_value)

    comparison.append(i)
    
    # Add comparison number

    table_content += f"{comparison[-1]} & {kw_statistic:.2f} & {kw_p_value_str} & {freq_statistic:.2f} & {freq_p_value_str} &  {up_statistic:.2f} & {up_p_value_str} & {down_statistic:.2f} & {down_p_value_str} & {cv_statistic:.2f} & {cv_p_value_str}\\\\\n"

sub_header = " & F-score & p-value"
sub_header *= 5  
sub_header += " \\\\\n"  

table_header = "Comparison & \multicolumn{2}{c|}{Amplitude} & \multicolumn{2}{c|}{Frequency} & \multicolumn{2}{c|}{Up-time} & \multicolumn{2}{c|}{Down-time} & \multicolumn{2}{c|}{CV} \\\\\n"

latex_table = (
    "\\begin{table}[h]\n"
    "\\centering\n"
    "\\begin{tabular}{|c|c|c|c|c|c|c|c|c|c|}\n"
    "\\hline\n"
    + table_header
    + "\\hline\n"
    + "Comparison" + sub_header
    + "\\hline\n"
    + table_content
    + "\\hline\n"
    "\\end{tabular}\n"
    "\\caption{F-score and p-value Pairwise Kruskal-Wallis Test Results}\n"
    "\\label{tab:kruskal_results}\n"
    "\\end{table}"
)

print(latex_table)

# %% [code]
#statistics: p-value

amp = [] #kruskal wallis
frequency = []
up = []
down = []
cv = []
comparisons = []
table_content = ""

for i in range(1, len(amplitudes_per_weight)):
    # Kruskal-Wallis for amp
    kw_statistic, kw_p_value = kruskal(amplitudes_per_weight[0], amplitudes_per_weight[i])
    amp.append(kw_p_value)
    kw_p_value_str = "{:.2e}".format(kw_p_value)
    
    # Kruskal-Wallis for frequency
    freq_statistic, freq_p_value = kruskal(results['freq_an'][0], results['freq_an'][i])
    frequency.append(freq_p_value)
    freq_p_value_str = "{:.2e}".format(freq_p_value)
    
    # Kruskal-Wallis for up
    up_statistic, up_p_value = kruskal(results['uptime_an'][0], results['uptime_an'][i])
    up.append(up_p_value)
    up_p_value_str = "{:.2e}".format(up_p_value)
    
    # Kruskal-Wallis for down
    down_statistic, down_p_value = kruskal(results['dwntime_an'][0], results['dwntime_an'][i])
    down.append(down_p_value)
    down_p_value_str = "{:.2e}".format(down_p_value)
    
    # Kruskal-Wallis for cv
    cv_statistic, cv_p_value = kruskal(results['cv_an'][0], results['cv_an'][i])
    cv.append(cv_p_value)
    cv_p_value_str = "{:.2e}".format(cv_p_value)
    
    # Add comparison number
    comparisons.append(i)

    table_content += f"{comparisons[-1]} & {kw_p_value_str} & {freq_p_value_str} & {up_p_value_str} & {down_p_value_str} & {cv_p_value_str}\\\\\n"
    
table_header = "Comparison & Amplitude & Frequency & Up-time & Down-time & CV \\\\\n"
latex_table = (
    "\\begin{table}[h2]\n"
    "\\centering\n"
    "\\begin{tabular}{|c|c|c|c|c|c|}\n"
    "\\hline\n"
    + table_header
    + "\\hline\n"
    + table_content
    + "\\hline\n"
    "\\end{tabular}\n"
    "\\caption{P-value Pairwise Kruskal-Wallis Test Results}\n"
    "\\label{tab:kruskal_results2}\n"
    "\\end{table}"
)

print(latex_table)

# %% [code]
