# Supplementary material for: A Whole-Brain Model of the Aging Brain During Slow Wave Sleep
Source: eNeuro. 2024 Nov 5;11(11):ENEURO.0180-24.2024. doi: 10.1523/ENEURO.0180-24.2024 (PMC11540593; doi:10.1523/ENEURO.0180-24.2024)
Supplement: Extended Data — Python code implementing the simulation and analysis Download Extended Data, ZIP file. [file eneuro-11-ENEURO.0180-24.2024-s005.zip › vab_sleep_code/notebooks/source_level/plot_results.ipynb]

# %% [code]
import matplotlib.pylab as plt
import seaborn as sns
import numpy as np

import src.sw_characteristics as sw_c
import src.analysis_tools as atools
from src import data

# %% [code]
# set constants
TH = 0.3 # % of the maximum value in the simulation
TTH = 40.0 # min. duration of up and down to take cycle

# %% [code]
data = np.load(
    data.path(f"interim/T30000_results/results_th~{TH}_tth~{int(TTH)}_a~0.45-be~60.0-si~1.2.npz"),
    allow_pickle=True
)
results = data["results"].all()
mask_weights = data["mask_weights"]

# %% [code]
mq = atools.Get_global_slope(results, mask_weights, plot_bool=False)

# %% [code]
def Plot_mq(results, mq, mask_weights, save_plots:bool):
    label_x = 'mask weight'
    blue = np.array([0, 0.5, 1])
    red = np.array([1, 0.2, 0.4])
    colors = [tuple((1 - i) * blue + i * red) for i in np.linspace(0, 1, len(mask_weights))]
    line_color = np.array([0.7, 0.15, 0.25])

    plt.figure(figsize=(5, 5))
    ax = plt.subplot()
    sns.boxplot(data=1000 * results['freq_an'].T, palette=colors, linewidth=2, showcaps=False, flierprops={"marker": "x"})
    plt.plot(1000 * np.polyval(mq['freq'], mask_weights), color=line_color, lw=2.5)
    ax.set_ylabel('freq [Hz]')
    ax.set_xlabel(label_x)
    ax.set_xticks(np.arange(0,len(mask_weights),1))
    ax.set_xticklabels(mask_weights)
    if save_plots:
        plt.savefig('freq_boxplot.pdf', format='pdf')
    plt.show()

    plt.figure(figsize=(5, 5))
    ax = plt.subplot()
    sns.boxplot(data=results['uptime_an'].T, palette=colors, linewidth=2, showcaps=False, flierprops={"marker": "x"})
    plt.plot(np.polyval(mq['uptime'], mask_weights), color=line_color, lw=2.5)
    ax.set_ylabel('duration [ms]')
    ax.set_xlabel(label_x)
    ax.set_xticks(np.arange(0,len(mask_weights),1))
    ax.set_xticklabels(mask_weights)
    if save_plots:
        plt.savefig('uptime_boxplot.pdf', format='pdf')
    plt.show()

    plt.figure(figsize=(5, 5))
    ax = plt.subplot()
    sns.boxplot(data=results['dwntime_an'].T, palette=colors, linewidth=2, showcaps=False, flierprops={"marker": "x"})
    plt.plot(np.polyval(mq['dwntime'], mask_weights), color=line_color, lw=2.5)
    ax.set_ylabel('duration [ms]')
    ax.set_xlabel(label_x)
    ax.set_xticks(np.arange(0,len(mask_weights),1))
    ax.set_xticklabels(mask_weights)
    if save_plots:
        plt.savefig('dwntime_boxplot.pdf', format='pdf')
    plt.show()

    plt.figure(figsize=(5, 5))
    ax = plt.subplot()
    sns.boxplot(data=results['cv_an'].T, palette=colors, linewidth=2, showcaps=False, flierprops={"marker": "x"})
    plt.plot(np.polyval(mq['cv'], mask_weights), color=line_color, lw=2.5)
    ax.set_ylabel('cv')
    ax.set_xlabel(label_x)
    ax.set_xticks(np.arange(0,len(mask_weights),1))
    ax.set_xticklabels(mask_weights)
    if save_plots:
        plt.savefig('cv_boxplot.pdf', format='pdf')
    plt.show()

    return

# %% [code]
Plot_mq(results, mq, mask_weights, save_plots=False)

# %% [code]
ms = atools.Get_nodes_slopes_all(results, mask_weights, plot_bool=True)
