# Supplementary material for: A Whole-Brain Model of the Aging Brain During Slow Wave Sleep
Source: eNeuro. 2024 Nov 5;11(11):ENEURO.0180-24.2024. doi: 10.1523/ENEURO.0180-24.2024 (PMC11540593; doi:10.1523/ENEURO.0180-24.2024)
Supplement: Extended Data — Python code implementing the simulation and analysis Download Extended Data, ZIP file. [file eneuro-11-ENEURO.0180-24.2024-s005.zip › vab_sleep_code/notebooks/source_level/slopes_vs_th_vs_tth.ipynb]

# %% [code]
import matplotlib.pylab as plt
import seaborn as sns
import numpy as np

import src.sw_characteristics as sw_c
import src.analysis_tools as atools
from src import data
import logging
import os


# %% [code]
# set constants
T_TRANS = 2000 # transient period
N=100 #n. exc/inhib nodes
a = 0.45
be = 60.0
si = 1.2

mask_weights = np.round(np.arange(1.0, -0.05, -0.1),3) #mask values 1.0->0.0
seeds = np.arange(1,31) # realizations of noise

COMPUTE_RESULTS = False
SAVE_SLOPES = True

# %% [code]
ths = np.round(np.arange(0.05,0.525,0.025), decimals=3) #thresholds
tths = np.round(np.arange(5,105,5), decimals=1) #time thresholds
cols = ['freq', 'uptime', 'dwntime', 'cv']

m_ths = {}
for col in cols:
    m_ths[col] = np.nan*np.zeros((len(ths), len(tths)))

for (k,th) in enumerate(ths):
    for (v,tth) in enumerate(tths):
        fpath = data.path(f'interim/T10000_results/results_th~{th}_tth~{tth}_a~{a}-be~{be}-si~{si}.npz')
        if COMPUTE_RESULTS:
            results = atools.Get_results(mask_weights, seeds, N, T_TRANS, th, tth, tth, exc_bool=True, results_path=data.path('interim/T10000'))
            if not os.path.exists(fpath):
                np.savez(fpath, results=results, mask_weights=mask_weights, seeds=seeds)
            else:
                logging.warning(f'results file exists, not overwriting: {fpath}')
        else:
            with np.load(fpath, allow_pickle=True) as dat:
                results = dat['results'].item()
                mask_weights = dat['mask_weights']
                seeds = dat['seeds']
        try:
            mq = atools.Get_global_slope(results, mask_weights, plot_bool=False)
            for col in cols:
                m_ths[col][k,v] = mq[col][0]
        except Exception as ex:
            logging.error("Error at th={} tth={}".format(th, tth) + str(ex))
            for col in cols:
                m_ths[col][k,v] = np.nan
            raise ex

# %% [code]
for key in cols:
    sns.heatmap(m_ths[key], xticklabels=tths, yticklabels=ths, cbar_kws={'label': 'slope'}, cmap='RdBu_r', vmax=np.nanmax(np.abs(m_ths[key])), vmin=-np.nanmax(np.abs(m_ths[key])))
    plt.ylabel("amplitude threshold")
    plt.xlabel("duration threshold")
    plt.title(key)
    plt.show()

# %% [code]
import pandas as pd
# save slopes in a csv file
columns = ['th', 'tth', 'a', 'be', 'si']
df = pd.DataFrame(np.zeros((len(ths)*len(tths),len(columns))), columns=columns)
df['a'] = a
df['be'] = be
df['si'] = si
df['th'] = np.repeat(ths, len(tths))
df['tth'] = np.tile(tths, len(ths))
for key in cols:
    df[key+'_slope'] = m_ths[key].flatten()


fpath = data.path('interim/T10000_results/slopes_vs_th_vs_tth.csv')

if SAVE_SLOPES:
    if not os.path.exists(fpath):
        df.to_csv(fpath, index=False)
    else:
        logging.warning('csv file already exists, skipping')
