# Supplementary material for: A Whole-Brain Model of the Aging Brain During Slow Wave Sleep
Source: eNeuro. 2024 Nov 5;11(11):ENEURO.0180-24.2024. doi: 10.1523/ENEURO.0180-24.2024 (PMC11540593; doi:10.1523/ENEURO.0180-24.2024)
Supplement: Extended Data — Python code implementing the simulation and analysis Download Extended Data, ZIP file. [file eneuro-11-ENEURO.0180-24.2024-s005.zip › vab_sleep_code/README.md]

# The Sleepy Virtual Aging Brain

This repository implements the exploration of slow-wave [1] properties in The Virtual Aging Brain [2].

## Contents

```
├── data
│   ├── external
│   │   └── connectomes                     # structural connectivity data
│   └── interim                             # results and temporary data
│       ├── EEG_data                        # simulated eeg time-series
│       ├── T30000                          # simulated time-series of length 30s
│       └── T30000_results                  # computed data features
├── experiments                             # runscripts and model configs
│   └── 2023-09-paris
│       ├── goldman2020.toml                # neural mass model parameters
│       └── run_sim.py                      # runscript for simulations
├── notebooks                               # analysis and visualization notebooks
│   ├── eeg
│   │   ├── compute_eeg.ipynb
│   │   └── eeg_stats.ipynb
│   └── source_level
│       ├── plot_results.ipynb
│       └── slopes_vs_th_vs_tth.ipynb
├── setup.py                                # makes the project installable
└── src                                     # codes supporting the analysis and simulations
```

## Installation

The repository is organized as an installable project (read more on the rationale [here](https://drivendata.github.io/cookiecutter-data-science/)). After cloning the repository, run the following commands to initialize the environment.

First create a virtual environment. Alternatively use `conda`. Please use Python version at least 3.8.  

```shell
$ python -mvenv env
$ . env/bin/activate
```

Next install the dependencies and the project itself.

```shell
$ pip install --upgrade pip # just in case your system is old
$ pip install -e .
```

## Data

Computed data can be found in the bucket of the dev repository:
- https://wiki.ebrains.eu/bin/view/Collabs/eitn-2023-whole-brain-group/Bucket

Download and save to the `data/interim` folder.

## References

[1] Goldman, J. S., Kusch, L., Aquilue, D., Yalçınkaya, B. H., Depannemaecker, D., Ancourt, K., Nghiem, T.-A. E., Jirsa, V., & Destexhe, A. (2022). A comprehensive neural simulation of slow-wave sleep and highly responsive wakefulness dynamics. Frontiers in Computational Neuroscience, 16, 1058957. https://doi.org/10.3389/fncom.2022.1058957

[2] Lavanga, M., Stumme, J., Yalcinkaya, B. H., Fousek, J., Jockwitz, C., Sheheitli, H., Bittner, N., Hashemi, M., Petkoski, S., Caspers, S., & Jirsa, V. (2022). The virtual aging brain: a model-driven explanation for cognitive decline in older subjects. In bioRxiv (p. 2022.02.17.480902). https://doi.org/10.1101/2022.02.17.480902
