# Supplementary material for: A Whole-Brain Model of the Aging Brain During Slow Wave Sleep
Source: eNeuro. 2024 Nov 5;11(11):ENEURO.0180-24.2024. doi: 10.1523/ENEURO.0180-24.2024 (PMC11540593; doi:10.1523/ENEURO.0180-24.2024)
Supplement: Extended Data — Python code implementing the simulation and analysis Download Extended Data, ZIP file. [file eneuro-11-ENEURO.0180-24.2024-s005.zip › vab_sleep_code/setup.py]

from setuptools import find_packages, setup
  
setup(
    name='src',
    packages=find_packages(),
    version='0.0.1',
    install_requires=[
        'tvb-library',
        'tomli',
        'fire',
        'pandas',
        'seaborn',
    ]
)
