# Supplementary material for: A Whole-Brain Model of the Aging Brain During Slow Wave Sleep
Source: eNeuro. 2024 Nov 5;11(11):ENEURO.0180-24.2024. doi: 10.1523/ENEURO.0180-24.2024 (PMC11540593; doi:10.1523/ENEURO.0180-24.2024)
Supplement: Extended Data — Python code implementing the simulation and analysis Download Extended Data, ZIP file. [file eneuro-11-ENEURO.0180-24.2024-s005.zip › vab_sleep_code/src/analysis_tools.py]

import matplotlib.pylab as plt
import seaborn as sns
from .sw_characteristics import *
from . import data 

def Plot_discretization(out_d, t_trans:int, th:float):
    data_norm, data_up_bool = Prepare_data(out_d[t_trans:,:,:,:], th)
    n = np.shape(out_d)[2] # n. exc/inhib nodes

    plt.figure(figsize=(6,3))
    plt.plot(data_norm[:,1])
    plt.plot(data_up_bool[:,1])
    plt.plot([0,np.shape(out_d)[0]-t_trans], [th,th], color=np.array([1.0,0.0,0.0]), linestyle='--')
    #plt.xlim([0, 2000])
    plt.xlabel('timestep')
    plt.ylabel('normalized activity')
    plt.title('single node example')
    plt.show()

    # exc
    f, axs = plt.subplots(2,1,figsize=(6,6))
    sns.heatmap(data_norm.T[:n,:], cmap='icefire', ax=axs[0],cbar_kws={'label': 'normalized activity'})
    axs[0].set_xticks([])
    axs[0].set_yticks([])
    axs[0].set_xlabel('time')
    axs[0].set_ylabel('node')
    axs[0].set_title('exc')

    sns.heatmap(data_up_bool.T[:n,:], cmap='Blues', cbar=True, ax=axs[1])
    axs[1].set_xticks([])
    axs[1].set_yticks([])
    axs[1].set_xlabel('time')
    axs[1].set_ylabel('node')
    axs[1].set_title('discretized, TH={}'.format(th))
    plt.tight_layout()

    # inhib
    f, axs = plt.subplots(2,1,figsize=(6,6))
    sns.heatmap(data_norm.T[n:,:], cmap='icefire', ax=axs[0],cbar_kws={'label': 'normalized activity'})
    axs[0].set_xticks([])
    axs[0].set_yticks([])
    axs[0].set_xlabel('time')
    axs[0].set_ylabel('node')
    axs[0].set_title('inhib')

    sns.heatmap(data_up_bool.T[n:,:], cmap='Blues', cbar=True, ax=axs[1])
    axs[1].set_xticks([])
    axs[1].set_yticks([])
    axs[1].set_xlabel('time')
    axs[1].set_ylabel('node')
    axs[1].set_title('discretized, TH={}'.format(th))
    plt.tight_layout()

# ==============================================================================

def analyze_slow_wave(out_d, th, min_cycle, min_up_down):
    _, data_up_bool = Prepare_data(out_d, th)
    freqs_stats = Get_freqs_stats(data_up_bool, min_cycle) #freqs[0]=mean, freqs[1]=std
    up_time_stats, dwn_time_stats = Get_durations_stats(data_up_bool, min_up_down)
    cvs = freqs_stats[1,:]/freqs_stats[0,:]
    return freqs_stats, up_time_stats, dwn_time_stats, cvs

# --------------------------------------------------------------------

def Get_results(mask_weights, seeds, N, t_trans, th, min_cycle_time, min_up_dwn_time, exc_bool:bool, results_path="T10000", eeg=False):
    results = {}
    results['freq_all'] = np.zeros((len(mask_weights), len(seeds), N))
    results['uptime_all'] = np.zeros((len(mask_weights), len(seeds), N))
    results['dwntime_all'] = np.zeros((len(mask_weights), len(seeds), N))
    results['cv_all'] = np.zeros((len(mask_weights), len(seeds), N))

    for i, weight in enumerate(mask_weights):
        for k, seed in enumerate(seeds):
            if eeg:
                out_d0 = np.load(data.path(f"interim/EEG_data/EEG_{seed}_{weight}.npz"))['EEG']
                out_d = np.reshape(out_d0, (out_d0.shape[0],1,out_d0.shape[1],1))
                out_d = np.tile(out_d, (1,2,1,1))
            else:
                out_d = np.load(f"{results_path}/outs_0.45-60.0-1.2-{weight}-{seed}.npz")["out_d"]
            freqs_stats, up_time_stats, dwn_time_stats, cvs = analyze_slow_wave(out_d[t_trans:,:,:,:], th, min_cycle_time, min_up_dwn_time)

            if exc_bool:
                results['freq_all'][i, k, :] = freqs_stats[0,:np.shape(out_d)[2]]
                results['uptime_all'][i, k, :] = up_time_stats[0,:np.shape(out_d)[2]]
                results['dwntime_all'][i, k, :] = dwn_time_stats[0,:np.shape(out_d)[2]]
                results['cv_all'][i, k, :] = cvs[:np.shape(out_d)[2]]
            else:
                results['freq_all'][i, k, :] = freqs_stats[0,np.shape(out_d)[2]:]
                results['uptime_all'][i, k, :] = up_time_stats[0,np.shape(out_d)[2]:]
                results['dwntime_all'][i, k, :] = dwn_time_stats[0,np.shape(out_d)[2]:]
                results['cv_all'][i, k, :] = cvs[np.shape(out_d)[2]:]
    # average behavior over seeds
    results['freq_as'] = np.mean(results['freq_all'], axis=1)
    results['uptime_as'] = np.mean(results['uptime_all'], axis=1)
    results['dwntime_as'] = np.mean(results['dwntime_all'], axis=1)
    results['cv_as'] = np.mean(results['cv_all'], axis=1)
    #-----
    results['freq_as_std'] = np.std(results['freq_all'], axis=1)
    results['uptime_as_std'] = np.std(results['uptime_all'], axis=1)
    results['dwntime_as_std'] = np.std(results['dwntime_all'], axis=1)
    results['cv_as_std'] = np.std(results['cv_all'], axis=1)

    # average behavior over nodes
    results['freq_an'] = np.mean(results['freq_all'], axis=2)
    results['uptime_an'] = np.mean(results['uptime_all'], axis=2)
    results['dwntime_an'] = np.mean(results['dwntime_all'], axis=2)
    results['cv_an'] = np.mean(results['cv_all'], axis=2)
    #-----
    results['freq_an_std'] = np.std(results['freq_all'], axis=2)
    results['uptime_an_std'] = np.std(results['uptime_all'], axis=2)
    results['dwntime_an_std'] = np.std(results['dwntime_all'], axis=2)
    results['cv_an_std'] = np.std(results['cv_all'], axis=2)

    # average behavior over nodes and seeds
    results['freq_ans'] = np.mean(results['freq_an'], axis=1)
    results['uptime_ans'] = np.mean(results['uptime_an'], axis=1)
    results['dwntime_ans'] = np.mean(results['dwntime_an'], axis=1)
    results['cv_ans'] = np.mean(results['cv_an'], axis=1)
    #-----
    results['freq_ans_std'] = np.std(results['freq_an'], axis=1)
    results['uptime_ans_std'] = np.std(results['uptime_an'], axis=1)
    results['dwntime_ans_std'] = np.std(results['dwntime_an'], axis=1)
    results['cv_ans_std'] = np.std(results['cv_an'], axis=1)

    return results

# ==============================================================================

def Plot_mq(results, mq, mask_weights):
    label_x = 'age'
    blue = np.array([0, 0.5, 1])
    red = np.array([1, 0.2, 0.4])
    colors = [tuple((1 - i) * blue + i * red) for i in np.linspace(0, 1, len(mask_weights))]
    line_color = np.array([0.7, 0.15, 0.25])

    plt.figure(figsize=(5, 5))
    ax = plt.subplot()
    sns.boxplot(data=results['freq_an'].T, palette=colors, linewidth=2, showcaps=False, flierprops={"marker": "x"})
    plt.plot(np.polyval(mq['freq'], mask_weights), color=line_color, lw=2.5)
    ax.set_ylabel('freq')
    ax.set_xlabel(label_x)
    ax.set_xticks([])
    plt.show()

    plt.figure(figsize=(5, 5))
    ax = plt.subplot()
    sns.boxplot(data=results['uptime_an'].T, palette=colors, linewidth=2, showcaps=False, flierprops={"marker": "x"})
    plt.plot(np.polyval(mq['uptime'], mask_weights), color=line_color, lw=2.5)
    ax.set_xticks([])
    ax.set_ylabel('duration')
    ax.set_xlabel(label_x)
    plt.show()

    plt.figure(figsize=(5, 5))
    ax = plt.subplot()
    sns.boxplot(data=results['dwntime_an'].T, palette=colors, linewidth=2, showcaps=False, flierprops={"marker": "x"})
    plt.plot(np.polyval(mq['dwntime'], mask_weights), color=line_color, lw=2.5)
    ax.set_xticks([])
    ax.set_ylabel('duration')
    ax.set_xlabel(label_x)
    plt.show()

    plt.figure(figsize=(5, 5))
    ax = plt.subplot()
    sns.boxplot(data=results['cv_an'].T, palette=colors, linewidth=2, showcaps=False, flierprops={"marker": "x"})
    plt.plot(np.polyval(mq['cv'], mask_weights), color=line_color, lw=2.5)
    ax.set_xticks([])
    ax.set_ylabel('cv')
    ax.set_xlabel(label_x)
    plt.show()

    return

# --------------------------------------------------------------------

def Get_global_slope(results, mask_weights, plot_bool:bool):
    mq={}
    mq['freq'] = np.polyfit(mask_weights, results['freq_ans'], 1)
    mq['uptime'] = np.polyfit(mask_weights, results['uptime_ans'], 1)
    mq['dwntime'] = np.polyfit(mask_weights, results['dwntime_ans'], 1)
    mq['cv'] = np.polyfit(mask_weights, results['cv_ans'], 1)

    if plot_bool:
        Plot_mq(results, mq, mask_weights)
    
    return mq

# ==============================================================================

def Plot_ms(ms):
    for key in list(ms.keys()):
        plt.figure(figsize=(6, 4))
        markerline, stemlines, _ = plt.stem(ms[key], linefmt='black', markerfmt='o', bottom=0.0)
        plt.setp(stemlines, 'linewidth', 1.5)
        markerline.set_markerfacecolor('none')
        plt.ylabel('slope')
        plt.xlabel('node')
        plt.title(key)
        plt.show()
    return

# --------------------------------------------------------------------

def Get_nodes_slopes(average_an, mask_weights):
    N = average_an.shape[1]
    m = np.zeros(N)
    for node in range(N):
        m[node],_ = np.polyfit(mask_weights, average_an[:,node], 1)
    return m

# --------------------------------------------------------------------

def Get_nodes_slopes_all(results, mask_weights, plot_bool:bool):
    N = results['freq_an'].shape[1]
    ms={}
    ms['freq'] = Get_nodes_slopes(results['freq_as'], mask_weights)
    ms['uptime'] = Get_nodes_slopes(results['uptime_as'], mask_weights)
    ms['dwntime'] = Get_nodes_slopes(results['dwntime_as'], mask_weights)
    ms['cv'] = Get_nodes_slopes(results['cv_as'], mask_weights)
    if plot_bool:
        Plot_ms(ms)
    return ms
