# Supplementary material for: A Whole-Brain Model of the Aging Brain During Slow Wave Sleep
Source: eNeuro. 2024 Nov 5;11(11):ENEURO.0180-24.2024. doi: 10.1523/ENEURO.0180-24.2024 (PMC11540593; doi:10.1523/ENEURO.0180-24.2024)
Supplement: Extended Data — Python code implementing the simulation and analysis Download Extended Data, ZIP file. [file eneuro-11-ENEURO.0180-24.2024-s005.zip › vab_sleep_code/src/data.py]

import os 

data_root = os.path.abspath(
        os.path.join(
            os.path.dirname(
                os.path.dirname(__file__)
            ),
            'data'
        )
)

def path(relp):
    return os.path.join(data_root, os.path.normpath(relp))
