# Supplementary material for: A Whole-Brain Model of the Aging Brain During Slow Wave Sleep
Source: eNeuro. 2024 Nov 5;11(11):ENEURO.0180-24.2024. doi: 10.1523/ENEURO.0180-24.2024 (PMC11540593; doi:10.1523/ENEURO.0180-24.2024)
Supplement: Extended Data — Python code implementing the simulation and analysis Download Extended Data, ZIP file. [file eneuro-11-ENEURO.0180-24.2024-s005.zip › vab_sleep_code/src/datasets.py]

import os
import numpy as np
import pandas as pd
from tvb.simulator.lab import connectivity
from .data import path


class Brains1000DatasetSynthetic():
    def __init__(self, ds_root=None):
        if ds_root is None:
            ds_root = path("external/synthetic_cohort")
        self.ds_root = ds_root
        self._subjects = None
        self.parc = 100

    @property
    def subjects(self):
        if self._subjects is None:
            self._subjects = pd.read_csv(path(f'{self.ds_root}/subjects.csv'), sep=',')
        return self._subjects

    @property
    def cognitive_scores(self):
        raise Exception('Cognitive scores not available in the synthetic dataset.')

    def parcellation(self):
        df = pd.read_csv(
            os.path.join(self.ds_root, 'Schaefer2018_100Parcels_7Networks_tab.txt'),
            delimiter="\t", header=None
        )
        return df[1].tolist()

    def load_sc(self, subj, session=1, log=False):
        assert session == 1
        assert log == False

        log_suffix = '' if log else '_nolog10'
        p = os.path.join(self.ds_root, os.path.normpath(
            f'{subj}/ses-{session}/SC/{subj}_SC_Schaefer7NW{self.parc}p{log_suffix}.txt.gz'))
        return np.loadtxt(p)

    def load_connectivity(self, subj, **load_sc_kwargs):
        weights = self.load_sc(subj, **load_sc_kwargs)
        tract_lengths = np.ones_like(weights)  # no tract lengths in this dataset
        region_labels = np.array(self.parcellation())
        centres = np.zeros((self.parc, 3))

        conn = connectivity.Connectivity(
            weights=weights,
            tract_lengths=tract_lengths,
            region_labels=region_labels,
            centres=centres
        )
        conn.configure()

        return conn

    def load_bold(self, subj, session=1, aroma=True):
        raise Exception('Bold data not available in the synthetic dataset')


class Brains1000Dataset:
    """
    The derivatives of the 1000Brains dataset.
    """

    def __init__(self, parc=100, ds_root=None):
        assert parc == 100 or parc == 400
        if ds_root is None:
            ds_root = path("external/julich")
        self.ds_root = ds_root
        self.parc = parc
        self._subjects = None
        self._cognitive_scores = None

    @property
    def subjects(self):
        if self._subjects is None:
            self._subjects = pd.read_csv(path(f'{self.ds_root}/subjects.tsv'), sep='\t')
        return self._subjects

    @property
    def cognitive_scores(self):
        if self._cognitive_scores is None:
            self._cognitive_scores = pd.read_csv(
                os.path.join(self.ds_root, 'phenotype', '1000Brains_CognitivePerformance.csv')
            )
        return self._cognitive_scores

    def parcellation(self):
        if self.parc == 400:
            df = pd.read_csv(
                os.path.join(self.ds_root, 'Schaefer2018_400Parcels_7Networks_tab.txt'),
                delimiter=","
            )
            return df["Var1"].tolist()
        else:
            df = pd.read_csv(
                os.path.join(self.ds_root, 'Schaefer2018_100Parcels_7Networks_tab.txt'),
                delimiter="\t", header=None
            )
            return df[1].tolist()

    def load_sc(self, subj, session=1, log=False):
        assert session == 1 or session == 2
        if session == 1:
            log_suffix = '' if log else '_nolog10'
            p = os.path.join(self.ds_root, os.path.normpath(
                f'Julich/{subj}/ses-{session}/SC/{subj}_SC_Schaefer7NW{self.parc}p{log_suffix}.txt.gz'))
            return np.loadtxt(p)
        else:
            if log:
                raise ValueError('no log transformed data for the session 2')
            p = os.path.join(self.ds_root, os.path.normpath(
                f'Julich/{subj}/ses-{session}/SC/{subj}_2_Schaefer2018_{self.parc}Parcels_7NW_s5_dilD_CM_10M-a_sift2.txt'))
            sc = np.loadtxt(p)
            return sc + sc.T

    def load_connectivity(self, subj, **load_sc_kwargs):
        weights = self.load_sc(subj, **load_sc_kwargs)
        tract_lengths = np.ones_like(weights)  # no tract lengths in this dataset
        region_labels = np.array(self.parcellation())
        centres = np.zeros((self.parc, 3))

        conn = connectivity.Connectivity(
            weights=weights,
            tract_lengths=tract_lengths,
            region_labels=region_labels,
            centres=centres
        )
        conn.configure()

        return conn

    def load_bold(self, subj, session=1, aroma=True):
        assert session == 1 or session == 2
        assert self.parc == 100 or self.parc == 400
        if not aroma:
            assert self.parc == 400 and session == 1

        prefix = f'Julich/{subj}/ses-{session}/FC'

        if session == 1:
            if self.parc == 100:
                p = f'{prefix}/{subj}_meanTS_GS_bptf_Schaefer100_7NW.txt'
            elif aroma:
                p = f'{prefix}/{subj}_meanTS_Schaefer7NW400p.txt'
            else:
                p = f'{prefix}/{subj}_ses-1_bptf_Schaefer7NW400parcels.txt'
        else:
            p = f'{prefix}/{subj}_meanTS_GS_bptf_Schaefer{self.parc}_7NW.txt.gz'

        p = os.path.join(self.ds_root, os.path.normpath(p))

        return np.loadtxt(p)
