# Supplementary material for: A Whole-Brain Model of the Aging Brain During Slow Wave Sleep
Source: eNeuro. 2024 Nov 5;11(11):ENEURO.0180-24.2024. doi: 10.1523/ENEURO.0180-24.2024 (PMC11540593; doi:10.1523/ENEURO.0180-24.2024)
Supplement: Extended Data — Python code implementing the simulation and analysis Download Extended Data, ZIP file. [file eneuro-11-ENEURO.0180-24.2024-s005.zip › vab_sleep_code/src/eeg.py]

import numpy as np
import math

def compute_distances(electrode,region):
    '''
    inputs:
    electrode array: (4 lines by 3 columns array)
    region: (n lines by 3 columns array)
    
    output: distance (100 lines by 4 column array)
    '''
    
    distances = np.zeros((100,4))
    
    for i in range(len(electrode)):
        x1,y1,z1 = electrode[i] #electrode
        for j in range(len(region)):
            x2,y2,z2 = region[j]
            distance = math.sqrt((x2 - x1)**2 + (y2 - y1)**2 + (z2 - z1)**2)
            distances[j][i] = distance
            
    return distances


def compute_lead_field(electrodes, roi_center_xyz):
    #calculate distances and compute the leadfield matrix: 
    distances = compute_distances(electrodes, roi_center_xyz)
    leadfield = 1/(distances**2)
    return leadfield
