# Supplementary material for: A Whole-Brain Model of the Aging Brain During Slow Wave Sleep
Source: eNeuro. 2024 Nov 5;11(11):ENEURO.0180-24.2024. doi: 10.1523/ENEURO.0180-24.2024 (PMC11540593; doi:10.1523/ENEURO.0180-24.2024)
Supplement: Extended Data — Python code implementing the simulation and analysis Download Extended Data, ZIP file. [file eneuro-11-ENEURO.0180-24.2024-s005.zip › vab_sleep_code/src/sw_characteristics.py]

import numpy as np

# ==============================================================================

def Minmax_normalize(matrix):
    min_val = np.min(matrix, axis=0)
    max_val = np.max(matrix, axis=0)
    normalized = (matrix - min_val) / (max_val - min_val)
    return normalized

# ==============================================================================

def Prepare_data(out_d, th):
    data = np.concatenate((out_d[:,0,:,0], out_d[:,1,:,0]), axis=1)
    data_norm = Minmax_normalize(data)
    data_up_bool = data_norm > th

    return data_norm, data_up_bool

# ==============================================================================

def Group_lengths(arr_bool):
    #----------compute up,down duration-----------------
    lengths_up = np.array([])
    lengths_down = np.array([])
    count_up = 0
    count_down = 0
    for i in arr_bool:
        if i:
            if count_down > 0: # 0 --> 1
                lengths_down = np.append(lengths_down, count_down)
                count_down = 0
            count_up += 1
        else:
            if count_up > 0: # 1 --> 0
                lengths_up = np.append(lengths_up, count_up)
                count_up = 0
            count_down += 1
    if count_up > 0:
        lengths_up = np.append(lengths_up, count_up)
    elif count_down > 0:
        lengths_down = np.append(lengths_down, count_down)

    #----------compute up/down cycle duration-----------------
    dts = np.array([])
    # don't take into account the first 1s and the last 0s
    # the duration is computed just from the first complete 1s sequence
    if arr_bool[0]: 
        if arr_bool[-1]:
            #dts = np.append(dts, lengths_up[1:-1] + lengths_down[1:] )
            dts = np.vstack((lengths_up[1:-1],lengths_down[1:]))
        else:
            #dts = np.append(dts, lengths_up[1:-1] + lengths_down[1:-1] )
            dts = np.vstack((lengths_up[1:-1],lengths_down[1:-1]))
    else:
        if arr_bool[-1]:
            #dts = np.append(dts, lengths_up[:-1] + lengths_down[1:] )
            dts = np.vstack((lengths_up[:-1],lengths_down[1:]))
        else:
            #dts = np.append(dts, lengths_up[:-1] + lengths_down[1:-1] )
            dts = np.vstack((lengths_up[:-1],lengths_down[1:-1]))


    return lengths_up, lengths_down, dts

# ==============================================================================

def Get_durations_stats(matrix_bool, min_time):
    up_time_stats = np.zeros((2,np.shape(matrix_bool)[1]))
    dwn_time_stats = np.zeros((2,np.shape(matrix_bool)[1]))
    for k in range(np.shape(matrix_bool)[1]):
        lup, ldwn, _ = Group_lengths(matrix_bool[:,k])
        lup_vec = lup[lup > min_time]
        ldwn_vec = ldwn[ldwn > min_time]
        up_time_stats[0,k] = np.mean(lup_vec)
        up_time_stats[1,k] = np.std(lup_vec)
        dwn_time_stats[0,k] = np.mean(ldwn_vec)
        dwn_time_stats[1,k] = np.std(ldwn_vec)
    return up_time_stats, dwn_time_stats

# ==============================================================================

def Get_freqs_stats(matrix_bool, min_cycle_time):
    up_dwn_freqs_stats = np.zeros((2,np.shape(matrix_bool)[1]))
    for k in range(np.shape(matrix_bool)[1]):
        _,_,dts = Group_lengths(matrix_bool[:,k])

        dd = np.array([(x[0]+x[1]) for x in dts.T if((x[0] > min_cycle_time) and (x[1] > min_cycle_time))])

        freq_vec = 1/dd[dd > min_cycle_time]
        up_dwn_freqs_stats[0,k] = np.mean(freq_vec)
        up_dwn_freqs_stats[1,k] = np.std(freq_vec)
    return up_dwn_freqs_stats

# ==============================================================================
