# Supplementary material for: A Whole-Brain Model of the Aging Brain During Slow Wave Sleep
Source: eNeuro. 2024 Nov 5;11(11):ENEURO.0180-24.2024. doi: 10.1523/ENEURO.0180-24.2024 (PMC11540593; doi:10.1523/ENEURO.0180-24.2024)
Supplement: Extended Data — Python code implementing the simulation and analysis Download Extended Data, ZIP file. [file eneuro-11-ENEURO.0180-24.2024-s005.zip › vab_sleep_code/src/utils.py]

import numpy as np
import tomli
from tvb.simulator.lab import *
import os

cfg_dir = os.path.join(os.path.abspath(os.path.dirname(__file__)), 'model_configs')

def load_tvb_model_toml(model, path):
    with open(path, mode="rb") as fp:
        cfg = tomli.load(fp)
    
    model = model(
        **{k:np.r_[v] for k,v in cfg['parameters'].items()}
    )
    
    # this would be nicer with pattern matching
    stvar = cfg['attributes'].get('stvar', None)
    if stvar:
        model.stvar = np.r_[stvar]
    
    voi = cfg['attributes'].get('variables_of_interest', None)
    if voi:
        model.variables_of_interest = voi
    
    stvar_range = cfg['attributes'].get('state_variable_range', None)
    if stvar_range:
        for k,val in stvar_range.items():
            model.state_variable_range[k] = val
    for k in cfg['attributes'].keys():
        if k not in ['stvar', 'state_variable_range', 'variables_of_interest']:
            raise NotImplementedError(f'unsupported attribute: {k}')
    return model
