# Supplementary material for: A Whole-Brain Model of the Aging Brain During Slow Wave Sleep
Source: eNeuro. 2024 Nov 5;11(11):ENEURO.0180-24.2024. doi: 10.1523/ENEURO.0180-24.2024 (PMC11540593; doi:10.1523/ENEURO.0180-24.2024)
Supplement: Extended Data — Python code implementing the simulation and analysis Download Extended Data, ZIP file. [file eneuro-11-ENEURO.0180-24.2024-s005.zip › vab_sleep_code/TODO]

- refactor and merge eeg figure branch
- where did the weights.npy and lengths.npy come from?
- hunt down and incorporate phase analysis
- dry run few items
- submission collab in EBRAINS (with simulated data)
- submission collab in gitlab EBRAINS
- the simulations don't use the synthetic connectome - submit with the young popovich (is 18. not 55), recompute with synthetic (vbjax sampler). Augment the synthetic cohort with tract lengths (complex numbers in SVD? or embed tract lengths independently as these don't change with age just with head size ...)
